# Supplementary material for: The Relationships between Water Intake and Hydration Biomarkers and the Applications for Assessing Adequate Total Water Intake among Young Adults in Hebei, China
Source: Nutrients. 2021 Oct 26;13(11):3805. doi: 10.3390/nu13113805 (PMC8623709; doi:10.3390/nu13113805)
Supplement: Supplementary file 1 [file nutrients-13-03805-s001.zip]

Archive with 1 entries (1 files):
- nutrients-1401720-supplementary.pdf
